# Supplementary material for: Neural Cell Adhesion Molecule Ncam1b Promotes Effective Hair Cell Regeneration in Zebrafish Neuromasts
Source: Int J Mol Sci. 2026 Mar 17;27(6):2738. doi: 10.3390/ijms27062738 (PMC13026480; doi:10.3390/ijms27062738)
Supplement: Supplementary file 1 [file ijms-27-02738-s001.zip]

Archive with 1 entries (1 files):
- ijms-4161089-supplementary.pdf
